# Supplementary material for: Small Heterocyclic Ligands as Anticancer Agents: QSAR with a Model G-Quadruplex
Source: Molecules. 2022 Nov 4;27(21):7577. doi: 10.3390/molecules27217577 (PMC9655707; doi:10.3390/molecules27217577)
Supplement: Supplementary file 1 [file molecules-27-07577-s001.zip]

Archive with 1 entries (1 files):
- molecules-1945904-supplementary.pdf
